# Supplementary material for: A unique plasma microRNA profile defines type 2 diabetes progression
Source: PLoS One. 2017 Dec 4;12(12):e0188980. doi: 10.1371/journal.pone.0188980 (PMC5714331; doi:10.1371/journal.pone.0188980)
Supplement: S1 Table — Ct raw data are reported as obtained from the Real Time qPCR experiment. Columns: plasma samples; rows: profiled microRNAs. (TXT) [file pone.0188980.s001.txt]

	HD_1	HD_2	HD_3	HD_4	HD_5	HD_6	HD_7	HD_8	HD_9	NP_1	NP_2	NP_3	NP_4	NP_5	P_1	P_2	P_3	P_4	T2D_1	T2D_2	T2D_3	T2D_4	T2D_5	T2D_6	T2D_7	T2D_8	T2D_9	
	P1female	P2male	P3female	P5female	P6female	P7male	P8male	P9male	P10female	P11male	P12female	P13female	P14male	P15male	P17male	P18female	P19male	P20female	P21female	P22female	P23male	P24female	P25female	P26male	P28female	P29female	P30female	Blank
hsa-let-7a-5p	30.39123545	29.86549723	31.72717083	32.73037851	29.70418261	29.15858697	30.69415344	28.54282711	29.0364306	29.08437367	30.55129668	28.63268798	28.79643195	28.08163135	29.12681309	29.20133983	29.15995481	28.16824592	28.36412124	28.55728382	28.63600957	28.4398381	27.05436846	28.35846254	28.16370685	28.65251809	29.77608674	ND
hsa-let-7b-3p	37.28592824	35.15562261	36.7964799	35.18824805	36.30302647	34.33582828	35.90865281	35.1278525	36.66091072	35.29588777	36.82224453	35.28521913	36.29630739	34.18358245	33.65281912	36.08841121	32.74903316	36.43242569	33.53584658	34.34582545	33.71312593	33.82726178	33.77373981	33.1377644	33.66717302	34.81659421	35.25293955	ND
hsa-let-7b-5p	30.56331413	29.03753436	30.65000724	30.05039343	28.60380087	28.62760379	30.32315292	29.31502357	30.035496	28.79353309	31.09875596	28.20114872	26.51543369	27.92885612	27.77174336	29.90090298	28.67354737	28.99930751	28.24555326	27.82361544	27.77358303	25.64647659	26.94458079	27.47142861	28.80009575	29.75338333	29.20736448	36.31045116
hsa-let-7c-5p	34.84339745	33.85834157	36.66627671	35.93987762	33.64798062	32.86287196	34.72936748	33.112142	33.14604446	33.25247932	34.46792541	32.006116	32.45686433	32.24381824	33.27776314	33.45249304	33.0093311	32.11226195	31.64237107	32.06879412	32.31959214	31.88407737	30.75170154	32.12914697	32.676256	33.8199639	33.8676441	ND
hsa-let-7d-3p	31.83623784	31.58264564	33.72913551	32.48140933	30.83603973	30.21865996	31.83685712	30.52421064	30.71705384	31.29966138	32.54416975	30.95444659	30.99767325	30.30687739	31.03717217	30.65740061	30.32750391	30.28537768	29.61627094	30.32265551	31.1047956	30.23279269	29.0096766	28.55026318	30.77401261	30.36004107	31.15370008	ND
hsa-let-7d-5p	33.92552825	33.34031293	38.63456074	35.94218858	33.0805608	32.53999773	35.32753015	32.10461467	31.79594942	32.77917768	34.55305961	33.10327832	32.53076953	31.96222429	32.00560347	32.84046894	32.93677448	32.05247949	31.83662472	31.81722493	32.08956078	31.71196035	29.8853987	31.23109923	32.03245024	32.73303518	34.16124147	ND
hsa-let-7e-5p	34.52418997	34.4532716	37.1537285	37.06136119	34.2366384	33.26139535	37.26304947	35.05057552	33.61147045	34.47321037	35.14611507	34.0628162	33.78392541	34.32548879	35.79706432	35.81329421	33.24029972	33.17016683	32.6674926	33.57652042	34.70799598	32.55656166	31.87652543	33.06908116	32.95476784	33.02575182	34.69450815	ND
hsa-let-7f-5p	33.45531382	31.74670408	35.74555837	35.57339569	31.68315746	31.04258914	32.75948265	30.801855	30.1465743	30.92807001	32.95551155	31.4695032	30.48773598	30.1321885	31.59782981	30.9279395	31.63261961	29.66027363	30.94791991	30.3272096	30.29668033	30.26618346	28.97793847	29.8992364	29.84572085	30.72893801	31.60785016	ND
hsa-let-7g-5p	30.12046039	29.13706275	32.30923229	31.52792692	29.19432233	28.85649353	30.69762771	29.15472757	29.32972467	29.16435262	31.28071009	28.97594865	27.8142244	28.34358649	28.15929336	29.64505394	28.89642111	28.55860104	28.45910207	28.26832895	28.29524809	26.32570133	26.6604308	27.69390797	28.60321306	28.8223195	29.54668358	ND
hsa-let-7i-5p	31.48036333	29.84578808	33.03960735	31.91286245	29.38029166	29.84757453	30.90504129	29.8884022	30.38992582	29.71824183	32.12011212	29.17470959	28.29436612	29.16584133	29.35477574	30.21212744	29.74777287	30.12530172	29.24833505	29.00753198	29.22106671	27.61229953	28.4854087	28.05704036	30.14958307	29.85821497	30.73484161	ND
hsa-miR-1	ND	ND	38.87406712	39.97571804	35.30694103	34.59058548	ND	39.15182291	39.10687662	37.98470232	35.5440141	34.47355753	36.10216416	34.69708376	35.89987875	33.48145283	35.59319962	36.73403025	36.42236792	34.21786294	36.70493	37.01987975	35.18800166	33.58690027	38.79232996	33.73052318	36.84205488	ND
hsa-miR-100-5p	36.45095418	35.05948356	ND	ND	33.09753273	34.53003612	35.07039468	35.62319998	35.5462794	34.83470146	36.73006974	34.44994391	35.1273031	35.6698233	34.92140643	34.10363431	33.9399741	35.43650616	34.19948308	33.19424882	34.17905512	33.64763313	36.05851224	31.80882704	33.60841437	35.22077912	35.84629809	ND
hsa-miR-101-3p	28.96790003	26.84022591	29.03466176	28.61553141	26.50735961	26.99401096	27.98342533	27.26149852	28.73912784	26.75841912	29.3786209	26.34766658	25.10369449	26.55775876	26.64824576	27.73552101	26.79957955	27.56819606	26.63372179	25.8020068	26.66970907	24.65308358	25.85100797	25.38164327	27.24611116	27.3092946	27.96228428	ND
hsa-miR-103a-3p	28.89948813	29.44360395	31.83752986	30.66708236	29.04727868	28.02727919	30.29180222	27.58647476	27.69742907	28.48876177	30.61813237	27.90885146	27.73487078	27.47943899	27.30461907	28.48982543	28.52723365	27.36257809	27.16689758	27.641517	27.64944174	26.54872724	25.705977	27.56505717	27.45839328	27.64903319	28.99832244	ND
hsa-miR-106a-5p	28.75036945	27.82821796	29.85459093	29.06399401	27.6843996	27.18733164	29.28605041	27.69188232	28.42956651	28.10999321	30.0321118	27.57608272	26.61035299	27.20116659	26.92804451	28.29198755	27.32433854	27.55762703	27.13827661	26.94354409	26.95902552	25.14205648	25.66859183	25.93481816	27.63790895	27.5924999	28.17051094	ND
hsa-miR-106b-3p	35.50979706	ND	ND	ND	35.24359248	33.6056766	36.61774333	36.62383567	34.11244954	34.87497329	35.36686507	34.75432226	35.70981341	33.09980577	35.64637696	34.74699462	ND	38.45363057	33.22408631	33.97771716	35.93229305	37.10538208	32.89213077	33.65245505	34.80661966	33.88541374	35.58634098	ND
hsa-miR-106b-5p	30.75402881	29.9110062	32.49970077	30.76164019	28.70445464	28.99187757	30.92258501	29.52249179	29.96111189	28.98961719	31.56686099	28.50411684	27.23425676	28.65224874	28.55059524	29.98146376	28.9602177	29.14221069	28.65151118	27.99711724	28.65760779	26.30181075	27.48815623	28.12088765	29.34061939	29.65050366	29.72992288	ND
hsa-miR-107	31.75729778	31.13858844	34.07527958	32.75765875	29.69072602	30.0832557	32.09821344	30.31341713	29.51997082	30.2926374	31.87185287	29.35519704	28.76625504	29.25553787	29.86547498	30.50568075	30.55117117	29.25441358	28.73947931	28.80874106	29.44317121	28.05733041	27.65933725	29.11902167	29.56173994	29.84223829	30.54778397	ND
hsa-miR-10b-5p	34.48402022	31.93137531	34.82222101	34.71190398	32.65770447	33.74210323	32.89013969	32.24788461	33.19066739	31.83645751	33.54807694	31.89220588	31.82044774	31.7683636	32.66802432	31.19470276	31.80539251	32.06834719	32.18534475	31.25102501	32.16462478	31.47493707	31.44821123	31.27674947	32.0614675	32.51928601	32.7971793	ND
hsa-miR-122-5p	32.72124168	29.46880363	33.83277914	32.7515038	30.80973234	29.86460841	32.19389517	31.33506995	30.73554995	28.9965691	31.1414322	28.13145292	28.70926394	28.31092797	28.64591543	30.22117454	27.62600155	30.70387007	29.75812278	30.84010217	27.56555634	29.43462547	28.60823122	26.20628963	28.07754648	30.89292002	30.48688326	ND
hsa-miR-125a-5p	33.72143624	33.08329429	33.70577034	34.89664571	32.81115921	32.00458505	35.07293178	31.82037771	32.96088178	31.86666598	33.73144112	32.4609961	31.78302987	31.37399216	32.7320427	32.62309452	31.80460751	31.12185829	31.39359657	31.73407263	32.51684644	31.52625575	30.37395836	32.07561686	32.16107408	31.78342635	33.01436259	ND
hsa-miR-125b-5p	34.43595968	31.94917769	34.86925154	36.90270284	32.17313333	32.16050788	34.19601642	34.50051554	33.06554238	32.56701906	33.86536043	32.26386808	32.56332782	31.6685776	31.75589683	31.75265317	31.63769039	32.2896443	31.2068182	30.81105511	31.75678929	31.60821191	31.88607697	30.03009049	32.069907	33.12532331	32.85887632	ND
hsa-miR-1260a	33.57154006	33.73835481	34.99557274	34.75021782	32.93481751	33.71618192	34.81992624	33.67931026	34.35009041	33.59007234	33.64024226	32.30816434	32.9261717	31.74793379	33.92487561	ND	32.71296353	33.97876845	31.83982557	33.23375943	32.86868421	33.48142951	ND	32.73892491	33.28722191	33.77642631	ND	ND
hsa-miR-126-3p	27.99557063	27.45705652	28.05501837	28.97917082	27.30356362	26.70501222	28.31230262	26.75627164	26.99518291	27.13797834	28.72954795	26.57002527	26.81040525	25.81497346	26.54545952	26.94130954	26.7893916	26.44091508	25.87770679	26.78878932	27.00640346	26.2216201	25.17221412	25.07321587	26.91505223	26.44181024	27.89518962	ND
hsa-miR-126-5p	31.45588308	31.23594862	31.27719261	32.03450991	30.10206628	29.57944413	31.77041292	30.68395966	30.89970705	30.22730379	31.84942491	29.596691	29.36132094	28.88812084	30.23246469	30.28758835	29.91107699	29.95462358	28.90185172	29.72892831	30.10151899	28.97691093	28.81891324	27.99165101	29.97088962	30.74038907	31.49419266	ND
hsa-miR-127-3p	35.88365208	35.93150123	34.97127975	ND	37.10219442	33.95700306	35.05376844	33.01316946	35.35933772	36.74683099	ND	ND	ND	35.99336099	34.6526926	35.00729168	34.83027962	37.10427896	ND	36.05949323	33.70748719	34.60087693	32.46212806	35.67738835	33.99000455	34.80953587	ND	ND
hsa-miR-128-3p	33.81074568	33.94521691	38.19058914	39.27890767	33.43728105	32.91705396	33.67432206	33.15596679	33.6349561	33.10999562	ND	32.95226007	33.60597466	33.05293069	32.97114179	34.66302157	33.88677956	33.55866602	33.18128165	32.86945252	33.49290806	32.44861229	31.32222505	31.20462419	33.48145283	34.15195105	33.6202567	ND
hsa-miR-130a-3p	33.99585066	33.11960683	35.43751507	35.45314576	32.22381203	32.2297075	34.0834566	32.79609785	32.44715057	32.88550723	34.50403302	31.80091888	31.03970799	31.80544683	32.43992935	33.04503825	31.97171846	32.21183411	31.69375347	32.03869691	32.51712411	30.86601653	30.84903933	29.80232114	32.93105619	32.42581393	33.74235289	ND
hsa-miR-130b-3p	36.77844059	36.09361608	37.12704567	37.13243178	34.58132612	35.31084837	36.56690784	35.07479708	35.08901584	34.94383133	37.61663661	34.16354257	34.11724365	34.8712279	36.20584672	35.82061914	35.10338551	35.43358314	34.61283145	34.03335635	35.59554479	33.2031765	33.8892025	33.438832	34.78446789	35.93679721	36.81054086	ND
hsa-miR-132-3p	36.08901692	33.23067852	34.50832783	36.04610659	36.56118426	33.43263933	35.21699768	33.29826961	34.99695606	34.02248428	34.89933645	33.22401279	34.16935659	32.98547217	33.88425247	33.02696183	33.81492033	33.79849843	33.87420474	33.78338996	34.53202531	32.56736381	32.33282692	32.52537166	32.72876737	34.49981101	34.20607004	ND
hsa-miR-133a-3p	36.9714834	35.3449842	36.26626881	35.97491293	33.98933719	34.23573479	ND	36.12818901	35.29401912	35.7695569	36.25416916	33.93381142	ND	34.58848192	34.96177583	34.46296164	34.34959061	ND	35.28443677	33.89307475	35.66047494	35.62443386	34.28199243	32.10346745	36.53933558	34.06052998	37.74256362	ND
hsa-miR-133b	35.09830866	36.03418178	35.33350006	35.95484473	33.28972402	32.60135387	ND	33.65639319	34.36087201	34.32391294	35.65375724	33.50775768	33.78887396	34.91034172	32.23439245	32.92690628	36.29633136	ND	34.23693532	32.65955257	33.90420958	36.53479114	32.69799272	31.13779141	32.78456258	33.11941096	35.48906311	ND
hsa-miR-136-3p	35.66397856	ND	38.42412607	35.94791134	33.94482395	33.7589847	ND	33.45844496	34.68513154	35.26002145	36.00600445	35.97473635	34.13650992	34.05292225	35.57156425	35.95916274	33.95447183	34.0809933	ND	ND	33.99222553	38.95841911	33.36895754	33.69197691	36.94558684	35.74907647	35.44076339	ND
hsa-miR-136-5p	33.77609073	34.99657451	36.9892668	ND	33.10271885	32.4746402	34.69942206	31.2902159	32.72373932	35.04460029	34.17892945	35.1375366	33.88352514	33.48963954	32.29575575	34.19681523	33.23088875	33.43356246	34.59857532	33.65702796	33.13436297	34.71383233	31.1340649	31.71914009	33.21027309	34.20673773	36.68363988	ND
hsa-miR-139-5p	34.65409034	33.2709055	34.32943418	34.89639504	35.23037958	33.06026336	33.2367769	33.02089979	33.79618582	34.15982115	34.55231629	32.53227011	33.08963786	32.2671465	33.31567391	34.86265914	32.59227112	32.46995219	32.24084911	32.6240975	35.98464104	33.33683767	31.18823942	31.62918132	32.04972018	32.90517094	34.6203881	ND
hsa-miR-140-3p	31.10868486	28.6033487	30.3582879	30.22489503	28.48835439	29.25013037	30.0182738	29.33143651	31.05737884	28.58047985	30.7259089	28.51479917	27.48252636	28.67512271	28.31622202	29.78074618	28.60141464	29.77381986	29.05799996	28.14877041	28.21888053	26.71336668	28.09517974	27.85086884	29.46414473	29.28792533	29.58783325	ND
hsa-miR-140-5p	34.05967839	33.18074008	36.59171193	35.78433309	32.74404651	33.61678025	33.93488461	32.53090406	32.61809257	33.13784816	35.62964842	32.47466473	32.42618571	32.01518032	32.2121321	33.11112242	32.67712516	32.2037821	32.48847003	32.47610278	32.58187163	31.13985666	30.89361522	32.17034578	32.3316357	32.6759556	33.75189648	ND
hsa-miR-141-3p	35.85571263	35.34285084	ND	ND	36.50922479	35.86036024	ND	34.51893845	35.804316	35.01822678	36.63821293	34.88352623	35.12438204	35.10366915	34.46825233	36.77889619	33.82694226	34.29888825	35.17810432	35.4875774	36.194576	35.04980069	33.76792488	34.23358641	35.84058497	36.17195324	ND	ND
hsa-miR-142-3p	28.691192	26.36128033	30.09992208	29.82827605	27.07595635	27.5618134	28.19040198	25.92536977	25.69889225	26.97811246	28.4748687	26.30830463	26.5394056	25.55130146	26.91663956	26.54681269	27.2900503	25.55770198	25.8044893	25.97511678	26.09261696	26.3281663	24.70157423	26.552569	25.87748186	26.46956094	27.47126681	ND
hsa-miR-142-5p	31.85526112	31.65251585	34.08444667	33.93497571	30.67983619	30.4405403	31.99088982	30.54033269	30.17233144	31.09959419	32.66697078	30.54675473	30.29925255	29.51255047	30.8565728	31.16879178	30.90945675	29.95118529	29.64571448	30.16046795	30.31483262	29.85331608	28.64391648	28.73738882	30.16431338	30.6918947	31.79139095	ND
hsa-miR-143-3p	31.95291753	30.80226791	35.15261553	33.15657165	32.85526097	30.23245678	33.95109838	31.96900409	32.12599631	31.02961222	33.25866219	32.11428098	31.6003141	31.66109888	30.45553682	30.23215693	30.05845149	31.3164921	30.57048161	28.0071447	31.04967769	30.24395462	30.31546712	29.77931058	31.70420582	31.78632361	32.11841991	ND
hsa-miR-144-3p	29.14301533	26.63238357	29.11180453	28.34513776	25.73412186	26.62661971	27.609081	27.09868276	28.60628241	26.36533701	28.7505232	25.57113129	24.63093392	26.4819803	25.77952813	27.59278109	26.21196078	27.22856322	26.98605146	25.20095923	25.73855587	23.29032829	25.0141592	25.83858813	26.83908351	27.68375022	27.08375253	ND
hsa-miR-144-5p	34.81962852	32.45998141	33.90022923	34.1669111	32.8176228	31.77339675	32.95613949	31.90307604	32.57199292	31.849399	35.18308079	31.84877093	31.61221003	31.95640002	32.1866582	32.24997235	31.79228807	32.49827802	32.1755503	31.89402833	31.19303245	31.61398302	31.51999617	32.00916617	31.64733541	32.77694714	32.22220308	ND
hsa-miR-145-5p	34.13429427	32.80796513	34.1743542	33.34888212	32.79160574	31.05147894	33.11753519	31.85906607	32.0949797	31.72897997	33.28560082	32.91282303	31.88504865	32.05421956	32.26544303	30.78415191	31.2015916	31.49887111	31.28113385	29.56037521	31.49586544	31.46938027	30.28903313	30.94919504	31.69750141	32.24159472	32.30717505	ND
hsa-miR-146a-5p	32.28771506	31.86811734	34.19171052	34.17393642	31.21377134	30.87550772	32.43932285	30.93823743	30.46654693	31.92327719	32.51349768	30.89840721	31.77516532	30.15192082	31.90802196	31.25599416	31.23981914	30.51368779	29.68080538	30.99548228	31.32625776	31.22520997	29.77142072	28.54441613	30.66917633	30.9270137	32.10496497	ND
hsa-miR-146b-5p	37.87535997	35.76556453	37.95547563	39.45445085	35.34447057	35.00004568	36.94412869	35.90620297	34.74115661	35.90726287	36.48878213	35.17794437	35.49094844	33.75899753	35.87912251	34.26896874	35.23523387	34.20650504	34.00438637	33.86955028	34.82735406	33.69440705	34.47359157	33.35202965	35.14890137	35.03974213	36.06572842	ND
hsa-miR-148a-3p	32.77657125	30.74324281	34.30711268	34.07397574	30.02275653	30.23802219	31.97980744	31.37765033	31.29639016	30.47233602	32.93554751	29.4561302	29.44704302	29.71510596	30.19267305	30.53530323	29.47264021	31.21388193	29.90000812	29.79269391	29.44251972	28.68835651	29.70015184	27.72864743	29.78110455	30.58871008	31.15468359	ND
hsa-miR-148b-3p	30.92484593	30.3512135	33.47876138	33.72415821	29.7079581	29.58556552	30.81462016	30.08681691	30.04864105	29.62128283	31.60033712	29.55402907	29.19479221	29.24104008	29.88384344	30.58218548	29.89251059	29.72676916	29.10914858	29.23467153	29.63350037	28.35869211	28.56104127	27.82705697	29.81675184	29.59673611	30.63300196	ND
hsa-miR-150-5p	30.29012747	27.84413699	30.75617837	31.12131623	29.50703145	29.99618505	30.92167855	29.6648606	30.28192104	29.44336553	30.60856182	28.74363739	28.65303422	27.97979211	29.58918739	28.68259056	28.86988294	29.54768968	28.68584695	28.99917504	28.7349652	28.24045711	29.13246481	28.24204905	29.67036826	29.00265714	29.58624821	ND
hsa-miR-151a-3p	32.0907744	33.41027437	33.65233175	34.35616296	32.38042699	31.16781329	33.16326275	31.76100602	31.23118881	32.47597862	32.79001608	32.01956552	31.37786089	30.92169603	32.49955236	32.3318613	31.7352299	30.99320188	29.84355529	31.06282516	31.88706618	30.7246343	29.69185986	29.19113108	31.69643674	31.59295124	32.13120574	ND
hsa-miR-151a-5p	31.81303593	32.07445396	33.2083262	34.11256235	31.3117706	30.22651831	32.60826559	29.96734845	29.91370811	31.15404335	32.89613646	30.34054049	30.93724996	29.90389242	30.51114223	30.87935509	31.18974688	29.7437018	29.51163763	30.4515054	30.2762886	29.80938583	28.22021479	28.25382305	30.21492301	30.61709885	31.44533481	ND
hsa-miR-152-3p	34.13932803	34.52873982	34.76506731	35.22944766	33.01233631	31.56375282	33.44665989	32.58526879	33.22338709	33.64573463	33.96212273	33.67656408	32.09215908	31.72118178	32.74660857	33.92543599	33.30477698	32.63782694	31.1207256	32.11498024	32.67265616	31.60836857	31.25505579	30.54368056	33.45227321	32.28247555	34.09860108	ND
hsa-miR-154-5p	34.51950848	ND	34.06611066	ND	33.93662612	32.76695562	ND	32.56606945	33.02374553	36.16802554	35.95974614	ND	34.33122258	34.95499877	33.2579744	36.03553017	35.90149152	ND	34.93049326	ND	33.14998419	36.08420521	32.81437001	33.22990988	35.88031622	35.23432612	ND	ND
hsa-miR-155-5p	36.26514913	33.75443282	35.50009708	ND	36.49805391	34.69459656	36.42325495	34.87462838	35.91142173	36.55716123	36.22803326	33.24747191	33.64234521	33.31318472	34.69425453	34.23027755	33.86513425	35.68980241	32.98444361	34.70888914	35.68211725	35.00230815	33.91144684	33.71365024	36.43187379	34.76922272	36.47662831	ND
hsa-miR-15a-5p	28.14740887	25.85735436	30.36805259	29.48351811	25.53142536	26.4544144	26.99700796	26.51767018	27.77956606	25.83647263	28.23035443	25.54453972	24.51928325	25.90728559	25.74417309	26.79202868	26.08453123	26.71256804	25.94636067	25.08644789	25.65032317	23.94667007	25.36390076	24.58112926	26.45543421	26.68932803	26.87344405	ND
hsa-miR-15b-3p	34.0535278	31.91479838	32.8970934	32.51456427	30.96521032	31.64941167	33.03085753	32.61078611	33.32655251	31.67740219	34.23925116	31.18234338	30.62912454	31.11756472	31.19582037	32.15029537	31.06801499	32.03727428	31.6250641	30.50620202	30.99781305	29.12450633	30.17204919	30.24773641	32.25084804	31.79477636	32.18419039	ND
hsa-miR-15b-5p	33.55029871	31.3254131	32.99292993	32.02949503	29.35534807	29.8849277	31.54998479	31.37388	30.6519816	31.15943674	32.60593858	29.76869545	28.55760243	29.11234368	31.67455439	30.6774721	30.87153789	29.65039872	28.54510952	28.73764138	29.46627717	27.79650263	29.77529445	28.34521169	29.63788267	31.16607299	30.46971335	ND
hsa-miR-16-2-3p	34.6201082	31.3152852	35.19994681	34.5415492	30.74792242	31.28491273	32.51780658	32.23054457	33.17916294	32.24797022	33.5284961	31.04108026	29.67964074	31.72412942	31.00412774	32.03186116	31.13181535	32.47008064	32.25220681	30.43711728	30.81593048	28.99884998	30.46608746	29.97723069	31.7263597	31.74540855	32.42645652	ND
hsa-miR-16-5p	23.73592737	21.70884078	23.53078623	23.4536895	21.92129482	22.02962387	23.30623365	22.09824361	23.95788669	21.89792615	24.70493541	21.68164452	20.75410933	21.96702126	21.24804331	22.73047271	21.91842176	22.75248653	22.04616498	21.23990085	21.44782278	19.82667618	20.92319532	20.86115193	22.57208388	22.03718679	22.59755887	ND
hsa-miR-17-5p	35.11687379	34.7956133	34.35085508	34.34827862	33.16900231	32.5861623	34.82050592	33.78866051	34.75334974	32.97934844	34.80741965	33.31552884	32.12723811	32.03242514	32.89695802	34.02323484	32.6218221	32.7582967	32.26297407	32.17539549	32.65338417	30.78869514	31.61714563	31.60218268	33.62973896	33.22365615	34.05925756	ND
hsa-miR-181a-5p	34.14527103	32.67915045	34.80450926	36.16178508	32.53405971	32.32366011	33.5707139	32.70119459	30.53928366	32.24448613	33.46771271	31.73715976	32.51146325	30.92917561	31.49476587	31.85010973	31.27969977	30.45396116	31.65671667	32.08794248	30.94959173	30.50050653	29.83112126	30.24141363	31.56084641	31.47191533	31.80505028	ND
hsa-miR-185-5p	28.55929144	26.90278478	29.19018616	27.94146308	27.33493774	27.17835172	28.08900415	27.09647498	28.45717228	26.90539772	29.75365585	26.72365241	26.07913741	27.07417541	26.42053646	27.8229719	26.76087985	27.47108745	27.12163608	26.3405536	26.79834181	24.55519622	25.58252986	25.72306002	27.02239941	27.07579142	28.09339895	ND
hsa-miR-186-5p	34.53131327	33.86526287	35.48690742	35.07794424	32.92997391	33.33966717	35.15344327	33.88298776	34.24296116	33.27236713	35.62268371	32.64673364	31.6465427	32.95206724	33.82241547	34.57728369	33.08112728	33.47630092	32.47339828	32.80908135	32.70427229	31.18862958	32.25514246	32.86790571	33.54963202	35.24973275	34.72940196	ND
hsa-miR-18a-5p	31.86698221	31.80262322	32.57666586	31.8459835	31.00027091	30.2714036	32.00335197	30.65324399	30.6669714	31.21122926	32.69132934	30.73926019	30.45480144	30.7413984	30.05403813	31.90103664	30.76771468	30.66381342	30.08210508	30.1169667	30.80083916	28.51511916	28.72931507	29.14835161	30.60085923	30.47450729	31.67850366	ND
hsa-miR-18b-5p	31.29399304	30.93951974	33.06564223	33.07737593	30.89495638	30.10708923	32.00425177	30.86583528	30.73265674	31.13171734	32.64468316	30.8253585	30.59899777	30.07602999	30.12000602	31.48036967	30.60938316	30.45939237	29.85985565	30.01821822	30.53356581	28.45261044	28.57040723	28.95383672	30.73913556	30.44372477	31.57057927	ND
hsa-miR-191-5p	31.01386036	30.9732173	32.19589106	31.75511166	30.07153146	29.45679154	31.80460854	29.7829769	29.5284892	30.2504789	31.90300712	29.72436526	29.74697625	29.12539169	29.7668612	30.00151792	30.28075493	29.33703566	28.58949149	29.54260113	29.81151005	28.68591784	27.78129817	28.43285643	29.49963437	29.63736481	30.55356436	ND
hsa-miR-192-5p	32.20827368	30.16208367	32.94004066	32.22193661	31.55864216	30.78863725	32.06547422	31.90273723	33.0268312	30.63364541	32.2114652	29.90462772	29.99825204	30.55907296	29.88765915	31.81661427	29.3479542	30.96440549	31.45720376	30.19484312	29.59059499	28.75949834	29.21461413	28.50168445	30.0264665	31.08665176	31.18508397	ND
hsa-miR-193a-5p	37.25204854	35.97510952	37.28479095	37.66465513	36.05775918	ND	37.20294389	36.53791198	38.82540923	36.41398881	ND	36.8847783	36.11310838	35.59208491	35.43416732	35.92343081	34.74239803	37.78072044	35.96612923	36.04322589	36.02873674	36.55549372	35.98749863	33.71973357	36.18955445	36.89160789	38.99883679	ND
hsa-miR-194-5p	35.1822055	31.81397118	33.87900325	34.33016782	32.50907198	32.89226115	34.64949572	32.99101486	34.35712432	32.56141868	34.0298353	31.72369486	31.06101459	31.98815617	32.39321499	32.83938906	31.40516467	33.49307888	32.23778099	31.61262833	31.53187955	30.27921965	31.25744521	30.23068781	32.08375706	33.76293744	32.79741655	ND
hsa-miR-195-5p	38.04011916	33.5600284	34.90085389	35.30185358	34.89705178	33.68115345	36.58500654	35.37747459	34.87241741	33.76227047	35.88113657	33.21278705	34.14122179	32.46405275	33.681301	32.90918602	33.86940553	33.04468119	33.5794305	32.63679528	ND	33.76868154	33.13799273	32.24378771	34.49066714	34.17143388	36.27667922	ND
hsa-miR-197-3p	32.14053786	32.69539389	32.83563471	33.62277758	32.00230056	30.84410251	33.90340653	32.02268224	32.13817155	32.01292767	34.13590423	32.2195443	32.61692231	30.99583351	32.26244387	31.95850933	31.83141041	31.3321627	30.79635659	31.98829443	32.29700257	31.67680734	30.21819478	29.92782172	32.69044248	31.67407124	32.36621695	ND
hsa-miR-199a-3p	32.09781665	32.59283095	34.23059321	34.56117763	ND	30.19006795	32.85209941	30.72793893	30.61488037	31.82248587	33.19846337	31.03361723	32.26021647	30.23630319	31.01457017	31.54259172	31.29515763	30.1927063	30.036066	31.01821584	31.53291245	31.71809274	28.88387179	28.95303917	31.0011381	30.91838454	32.32686525	ND
hsa-miR-199a-5p	32.80491728	33.65217358	ND	35.06652125	31.9119653	30.71443739	33.09213872	31.10645645	30.60736701	31.59401796	33.1788226	30.96818616	32.65086862	30.6910762	31.12827191	31.63884468	31.88980136	30.43661049	30.16251666	31.9789574	31.30661479	32.71134751	28.9411376	29.05755508	30.92851455	30.81428973	33.09853245	ND
hsa-miR-19a-3p	27.81921792	26.03180307	27.80257303	27.43845045	25.70554751	26.05625872	27.11741955	26.49798076	27.33611743	25.97897223	28.44964225	25.31646469	24.49769806	25.77885804	25.86758442	26.6876999	25.7010396	26.55588567	25.73815302	25.13258808	25.72040013	23.57725366	24.93511407	25.15097901	26.31828102	26.33377362	26.7176503	ND
hsa-miR-19b-3p	26.78546337	25.05977301	26.60612647	26.49197699	25.08089809	25.08090815	26.57073295	25.44634239	26.36319765	25.16375364	27.54132614	24.58188307	23.89641267	24.99298114	24.57373369	25.79321802	24.68611412	25.47231552	24.96007871	24.3409145	24.6133025	22.8994143	23.86253858	24.26045822	25.55626512	25.22838517	25.78359062	ND
hsa-miR-200a-3p	ND	34.91149214	36.40474107	ND	34.97013232	36.23391952	35.47784079	ND	ND	35.05271326	ND	36.67764199	36.40576828	ND	35.19013341	ND	33.71344295	35.83781839	ND	35.85298398	37.81953115	36.11590953	36.18459301	33.43449639	38.77114428	35.74783417	ND	ND
hsa-miR-200c-3p	ND	35.56945877	ND	36.54918317	ND	35.0455001	ND	35.86170976	ND	ND	ND	37.01916209	35.23280679	37.39103443	35.73772428	36.57502059	35.94844769	36.16810232	34.90982904	35.52235838	35.114603	ND	35.96078191	34.11170486	36.68940329	35.9721185	ND	ND
hsa-miR-205-5p	37.61488746	33.85312863	35.20607718	35.32165343	33.32546546	34.23363322	35.49921718	35.31005333	36.29978018	34.01733065	ND	34.79962357	33.58708501	33.32855836	34.74640724	33.93807918	34.20130874	34.68500272	34.51107371	33.03578457	34.01101383	33.82929439	33.6695373	33.67359196	33.40954623	37.36543293	36.77893267	ND
hsa-miR-20a-5p	28.66425391	27.2050624	29.10300304	28.68322415	26.9010658	26.70035003	28.50053765	27.66446757	28.51614291	27.54268383	29.72375834	26.72453123	25.83653954	26.94396523	26.37784205	28.07400218	26.87142822	27.04249058	26.79702409	26.09538652	26.35112448	24.18655404	25.71624198	25.56495395	27.32747064	27.16214798	27.62560127	ND
hsa-miR-20b-5p	37.28543659	35.53046318	37.90672251	37.82172205	34.24094493	34.25868824	35.86815732	34.86238421	38.88063743	35.93471256	36.87203266	34.14666707	32.30520899	34.01827264	33.96681105	34.95873078	34.02586587	35.29778054	35.18012639	33.08436389	34.00176273	31.64647277	34.24894313	34.21118137	34.57185005	35.17828568	34.98771754	ND
hsa-miR-210-3p	33.57831429	31.7486016	34.76810189	33.75898662	32.26646731	32.60044944	33.06644356	32.67523577	33.20615303	32.24808717	34.268693	31.9946024	31.21339447	32.77405186	31.81139778	33.1690642	32.47386113	33.11607044	32.86559698	31.58532231	32.17989741	30.22251894	30.70708234	30.88639464	31.82895794	32.21255169	33.32128743	ND
hsa-miR-2110	38.85346786	36.30700039	ND	36.72089851	35.35528476	39.54043467	37.20295718	ND	35.56242129	34.99169248	36.48258189	35.4456308	34.21841814	36.80156463	34.97233082	35.88479323	36.03495329	36.66512322	35.64587826	35.62839677	36.61618329	34.25993046	34.56372645	35.35443208	35.9467854	37.08752027	36.61538119	ND
hsa-miR-215-5p	34.30948509	32.6211679	34.10450528	34.22736224	32.98609086	33.04666403	34.00238174	32.64536077	34.97154299	32.42590415	34.3269736	31.73039908	31.43742431	32.01172278	31.166074	33.68178653	30.61119024	33.30330483	32.42548208	32.3201701	31.03750183	30.29761485	30.83145808	30.32534511	31.69842575	33.58299973	33.85342452	ND
hsa-miR-21-5p	27.76569767	26.11579283	28.62473443	28.66766317	25.98423339	26.16364793	ND	26.60579367	26.56631346	25.98318766	28.13134196	25.81986252	25.43835645	25.50247129	26.19692104	26.64574421	26.03042659	26.02786836	25.44038159	25.57696264	25.80906718	24.69808287	24.98209006	23.96922873	26.09851181	26.6151069	26.94774349	ND
hsa-miR-221-3p	29.67978336	31.38696985	31.76581318	31.9734105	29.43176991	28.00065618	30.68831446	29.07203768	28.56606766	30.03162419	31.09461925	28.6803282	30.0815497	27.65654084	29.03266965	29.73099673	29.3129205	28.22491981	27.4870259	28.72461908	29.2039692	30.10879145	26.96406358	26.23472179	28.88108042	28.65391003	29.90008197	ND
hsa-miR-222-3p	30.72731549	29.35193506	30.95271563	30.5911117	29.65000938	29.64369289	30.2386762	29.75676884	30.47039334	29.28135327	31.34635379	29.10036752	28.93267597	28.51709188	29.7227266	29.58525318	28.9663324	29.88147088	28.81241983	29.13034334	29.20923254	28.38160362	28.74357552	28.15610658	30.00278348	29.88173417	30.20505786	ND
hsa-miR-223-3p	24.8955288	25.57497073	26.11627922	26.27940283	24.87182812	23.83096349	26.66241268	24.25549831	24.01891517	25.15916425	26.58979041	24.12695843	25.08595744	23.60048322	24.525721	24.59223687	24.18721948	24.00180385	22.87402737	24.10379398	24.59206714	24.53405216	22.53006305	22.91448604	24.15413863	23.96409827	25.31974337	36.1358209
hsa-miR-223-5p	ND	35.25811795	ND	37.46453672	35.3280068	34.66688378	36.80439622	34.25225331	36.58273223	36.8774093	36.80177633	35.05597494	36.19473821	34.81304261	36.46614683	34.96493444	35.30366571	34.73003749	34.22698133	34.515583	33.86277062	34.20837903	34.63883513	34.36576563	36.76214907	35.21986104	34.86895265	ND
hsa-miR-22-3p	31.8638132	30.84956028	33.80024766	33.57229829	29.82006145	30.49506775	31.35720625	30.34163141	31.09289784	29.6646224	32.30498397	29.36721372	28.77286541	29.78827254	29.72418161	30.64620165	29.71895957	30.80316039	29.77429954	29.57359605	28.98357315	28.89531062	28.72514274	28.10864169	30.68343032	30.64433952	31.80657142	ND
hsa-miR-22-5p	35.04031048	33.93167467	ND	ND	32.79056255	33.56161062	34.78707542	33.62817105	35.17463552	35.16738199	37.85170918	32.98026765	32.7079064	33.17807685	33.02668576	33.27312972	32.66789276	33.09826026	32.58785459	33.23326992	32.53969614	32.76963807	31.92846746	31.65830989	34.298609	33.51599556	34.34817555	ND
hsa-miR-23a-3p	27.9599731	27.64643429	28.80022767	29.20679346	27.35619141	26.48724315	28.66726957	27.07330221	27.11839896	27.48362372	29.13664994	27.17756236	27.65681783	26.43000682	27.17536052	27.19388365	26.8750889	26.76096379	26.09044963	26.83732664	27.25381961	27.15302886	25.52321025	25.43118442	26.93904654	26.98761222	27.91026521	ND
hsa-miR-23b-3p	30.02359472	29.5596804	30.35365299	30.6809167	28.93287407	28.06872318	30.35049888	28.82347519	28.68552025	29.17318157	30.65083631	28.5654891	29.07987064	27.80404136	28.83196018	28.84876381	28.93328163	28.18082513	27.47350228	27.99665001	28.81887313	28.6222447	27.13770367	26.85202374	28.49849819	28.4611534	29.34671548	ND
hsa-miR-24-3p	28.0306732	28.29708742	28.85970934	29.6394512	27.69494478	26.70482296	28.91124077	27.30355327	27.46362057	27.90084275	29.47374909	27.22862648	27.81407697	26.50894041	27.52632302	27.78813746	27.29958553	27.07419284	26.23391267	27.06746805	27.71983562	27.19568631	25.7003706	25.30890997	27.27439688	26.87825298	28.07582605	ND
hsa-miR-25-3p	29.43045103	27.5093103	29.34119929	29.06360743	27.69422029	27.86351009	29.01395334	27.89103437	29.48803507	27.44322674	30.17842729	27.06204221	26.44888867	27.61727958	26.9223608	28.27041097	27.26406553	28.47252913	27.63332261	26.9944516	27.31061387	25.34813617	26.5734984	26.45082395	28.14657046	27.99566122	28.76344016	ND
hsa-miR-26a-5p	31.02706121	30.73651805	31.30388602	32.19207819	30.22991722	29.55444663	32.61191275	29.62183415	29.54805445	30.31456834	31.62576944	29.57111997	29.88420271	28.45009408	29.95297197	30.18774705	30.36044255	28.57848985	28.27784745	28.89804494	29.48453821	28.89848675	28.02864074	29.28243116	28.86049861	29.92948324	30.72422398	ND
hsa-miR-26b-5p	32.82163913	31.33554957	33.75499202	32.30482268	31.27674983	30.51212816	33.48924417	31.71137869	31.49589645	31.28868081	32.90275057	30.66413254	29.17353248	29.90575227	30.07434896	31.86780966	31.00763245	30.46908394	29.65160638	29.82886395	30.18903888	28.20243291	29.12655983	29.78668557	30.48472508	31.67435053	31.6681752	ND
hsa-miR-27a-3p	30.19179065	30.26884829	30.84040976	31.08535889	29.22737605	28.36877677	30.72236507	29.20154137	28.94851485	30.0219606	31.32817039	29.13326718	29.33998294	28.18297039	29.57585858	29.53953686	29.55372257	28.74316039	28.10048634	28.52381383	29.59406704	29.02691835	27.96674533	26.938934	29.43746354	29.57032588	30.05806978	ND
hsa-miR-27b-3p	29.25474271	29.69197458	29.56923167	30.31693379	28.19468247	27.48886046	29.71787801	28.47414623	28.2458541	28.71216869	30.33125834	28.22961296	28.77055287	27.15278497	28.50714986	28.52389359	28.2370999	27.79411492	27.07474603	27.7256903	28.48357326	28.1561449	26.67212713	26.11282964	27.9207769	28.37484344	28.81112396	ND
hsa-miR-28-3p	34.30220875	34.29158805	34.686451	35.23422988	34.48866394	33.72055551	35.49304289	34.20983806	33.65097052	34.69447485	36.91667067	34.01175318	34.47924813	33.66602269	34.27390686	33.98446857	33.81416221	34.43479051	32.96024042	33.53793798	33.81345523	33.54341625	32.17517997	31.70476898	33.97775257	33.46602658	35.64980643	ND
hsa-miR-28-5p	34.78730207	34.53485657	35.45612798	35.54312415	34.86438409	33.45296518	36.42906931	33.01201835	32.71574556	33.1642307	ND	34.72263627	35.34078104	33.55978699	34.24953361	33.95278185	34.46429629	33.7395216	32.1061097	32.85307018	33.13615183	33.98342887	31.00456816	32.24407065	33.55013445	32.65112862	35.62067885	ND
hsa-miR-29a-3p	32.25304385	30.35368833	34.84715826	34.02071235	30.92021338	31.53323605	ND	31.48841073	31.77115203	30.89276362	33.09192185	30.46013065	30.17902355	29.87260667	30.80129877	30.52219845	29.75773989	31.1576039	30.45937399	30.52799325	30.6711656	30.30167181	30.08975002	29.30617103	31.05019399	31.13230776	31.69929915	ND
hsa-miR-29b-3p	33.08274486	30.94565677	35.00475886	34.97002576	30.96224003	31.68404627	32.37939251	31.70210519	32.2870343	31.14202881	33.52777232	30.91270088	29.94421273	30.20488972	31.20699279	31.71540366	30.81918513	31.58791223	31.28170041	30.24943317	30.84263444	29.45197151	30.1108034	29.74438905	31.26433839	31.73714943	31.98297981	ND
hsa-miR-29c-3p	31.90363424	29.81842923	33.82654186	32.71359073	29.67913787	30.72196831	31.37245555	30.70994647	31.61942345	29.59038935	32.26923812	29.63992359	28.54851956	29.12851879	29.87896826	30.47398051	29.61633366	30.64336898	29.85104927	29.14314423	29.91394845	28.59081722	29.06941771	29.05302925	30.47359462	30.77837613	30.90823147	ND
hsa-miR-301a-3p	32.48867157	33.65133177	35.87991165	33.50980494	32.60081379	31.60771916	34.43036796	31.934833	32.02677589	32.86829474	34.25005507	32.48067974	31.76274257	31.07053333	31.38147241	33.82232827	32.21380036	31.73719581	30.82315044	32.07674402	32.12768799	30.1825893	30.02003283	30.78717812	32.05545906	32.0010434	32.90290814	ND
hsa-miR-30a-5p	34.61234973	32.9317616	34.6545069	35.14456998	33.24567992	32.57525326	33.76999051	34.98321904	34.03576644	32.05841864	34.57943453	31.84282314	31.82383294	32.23524147	32.72966086	32.87708336	31.89623989	33.51125571	32.16374139	32.18529202	32.45739405	32.22284128	32.83952871	31.52765348	32.64080125	33.65412186	33.95555345	ND
hsa-miR-30b-5p	31.4871559	30.47488172	32.09093859	32.19038824	30.7395214	29.51893459	32.36033425	29.20886314	29.66696031	30.56831553	32.12715972	30.0542623	30.26552397	29.24400001	29.80292484	30.20120647	30.25321793	29.26868935	29.47884754	29.96821158	29.76699637	28.96170437	28.13418087	28.80136193	29.60282518	29.59450289	30.49719525	ND
hsa-miR-30c-5p	32.88833545	30.77355741	32.56195473	32.69845444	31.13996747	31.26015946	32.91770586	30.34822717	30.51715571	31.0587014	33.00216109	30.33511086	30.3393388	30.34221193	31.54492013	31.34571505	30.9404846	29.91566716	30.01557544	29.79232497	30.25983249	29.93819008	29.26161367	30.22913258	30.04450535	30.53601573	31.56998879	ND
hsa-miR-30d-5p	30.17896487	29.56459954	30.61901	30.98332743	29.12775331	28.84825342	30.81294245	29.53186349	29.31190447	29.76964889	31.56242278	28.92228142	28.97961655	28.09348363	29.30746897	30.06499557	28.93519452	29.28146571	28.03738115	28.86372506	29.08521929	27.91632353	27.80806567	27.24131718	29.22993066	29.13367233	29.90539854	ND
hsa-miR-30e-3p	36.93157835	35.95973269	37.32791836	37.6207741	ND	35.51483791	ND	34.92690806	35.20132456	36.53222966	37.26829334	36.99149694	34.23365425	33.98657681	35.20158816	34.63427874	35.99151066	35.17841763	33.62123431	34.1583462	34.80278331	34.35133903	33.2538478	32.88868935	34.24396791	35.98762853	35.70402982	ND
hsa-miR-30e-5p	30.90394179	29.90314969	31.71293161	31.04622401	29.24009341	29.44992179	31.26206918	29.88167358	30.69645054	29.72256461	31.7146962	28.63456619	28.31311811	28.73322681	29.06360508	30.81594391	29.02527419	29.7841061	28.47291703	28.64658175	28.92099961	27.32908921	28.09481101	28.85394352	29.7042144	28.9118848	29.92637419	ND
hsa-miR-320a	29.81495132	28.20898984	29.36144036	30.03798313	27.55881806	28.26374133	29.16119746	28.63550611	29.24869823	28.01925816	29.91347518	27.5537153	26.86954346	27.85839286	27.88344167	28.64687208	27.78895637	28.54535691	27.50073968	27.47007643	28.13391722	26.12584092	27.15567368	26.1639537	28.63936244	28.43772943	28.7649181	36.42686412
hsa-miR-320b	32.6015367	30.11869491	31.49086617	31.38981744	29.13119961	30.51440288	30.73635344	30.66566119	30.89344505	29.93847958	31.78430777	29.27040892	28.35263023	29.29392823	30.45321799	30.51933512	29.86505221	30.04416861	29.1254603	29.15797196	29.93679445	27.91837612	29.15463413	28.22021092	30.01384218	30.2396422	30.17703602	ND
hsa-miR-320c	33.29485259	32.67285643	32.90469248	32.0977979	30.59060765	31.5166265	32.39096838	32.61270713	33.61301943	31.31532805	33.22085006	30.49155193	29.85146566	30.54431054	31.54652051	32.99745051	31.54396998	32.54478405	30.47548788	30.66519307	30.75196375	29.1980885	31.7962958	30.89074526	31.97012959	32.85932254	32.17286461	ND
hsa-miR-320d	34.43639365	ND	33.5459178	33.49492297	30.67470447	32.09177091	ND	32.63101221	33.88314929	32.32741404	ND	31.0763691	29.98899887	31.26250614	ND	32.80464601	32.08312765	32.21308083	31.01074888	30.73204235	ND	29.67146845	ND	ND	32.45011975	ND	33.43401616	ND
hsa-miR-324-3p	33.6284205	32.37799688	35.30398555	33.56624922	31.31894132	31.75339441	33.66183105	31.80000138	31.91117657	31.85207951	34.15181636	31.63522613	30.36365308	31.21653032	30.93472385	32.18379604	32.65888602	32.50545631	31.19393408	30.95835855	31.12295388	29.82473538	30.3666304	30.72762041	32.17239531	31.81537632	32.87574671	ND
hsa-miR-324-5p	33.59803687	35.10264161	ND	34.83718599	32.88973185	32.03053077	34.66082098	32.52717028	31.95206783	33.06647985	35.87197136	32.36901237	32.18656933	31.18391543	31.9593325	32.9908608	32.88657338	32.82675055	31.46967884	32.21167044	31.75891026	31.12641149	30.50517116	32.19625745	33.01414232	32.0383996	33.34912541	ND
hsa-miR-32-5p	32.95883639	30.95161694	33.48282956	33.5185691	30.01663695	30.60435627	31.18195434	31.17323599	32.08972125	30.56086657	33.57434404	30.13916922	28.94782662	30.26660619	30.51189413	31.28240933	30.63305609	30.86999343	30.59773729	29.79680264	30.08408323	28.34867041	29.48700967	29.02137638	31.05783587	31.27019155	31.69522527	ND
hsa-miR-326	34.20947844	ND	ND	ND	34.72593202	34.30930376	36.68984742	33.92653906	36.19435339	35.07736876	36.56864756	35.89234929	35.76331208	33.09222588	33.85069472	35.07515891	33.70679382	33.52000428	33.24031546	33.98458064	33.1701139	ND	32.79005874	31.75302476	36.46156965	33.55204748	37.0476384	ND
hsa-miR-328-3p	33.35156261	34.62533059	33.0610876	36.56506425	32.78801884	31.79684613	34.31957787	32.10533324	32.47357948	33.49055634	35.04879031	32.60830161	34.11769762	32.50508238	32.84599788	32.63987615	33.74997414	31.85068533	31.95272617	32.10576356	33.04754197	32.57064685	30.94289138	30.30298603	32.79911975	31.8833628	33.35662991	ND
hsa-miR-331-3p	32.69168231	33.56426642	34.18363158	35.19627858	32.90136236	32.28228279	35.45149368	31.35812701	31.73193313	32.46342997	33.95755059	32.52464568	32.09426236	30.98258276	31.91048856	32.4934677	32.07680529	31.46292364	30.8561699	31.75035115	31.99516025	30.69101295	29.9142695	30.35780837	31.6103367	31.87142411	33.16898324	ND
hsa-miR-335-3p	37.2964704	ND	37.89893224	ND	39.06475352	35.07351639	ND	35.81993872	36.4541897	36.62357673	ND	36.39857056	36.29951584	33.20742486	35.35861453	34.63454861	35.81419124	33.80624719	34.02835504	34.8586004	36.94374571	35.58818382	33.00672422	35.43994785	36.43888727	35.27607009	35.9616396	ND
hsa-miR-335-5p	36.89364634	36.74404573	36.99118826	38.42559218	33.92916179	34.7717954	35.56705251	36.25400476	34.86979034	36.37018248	35.04277575	36.00001057	34.49883296	33.85520062	36.22766426	35.34789565	35.82972266	34.20344422	33.54080468	34.47965106	36.47233186	35.03069332	34.72578591	33.01392504	34.63735871	35.81382425	34.18082073	ND
hsa-miR-338-3p	33.32651321	34.87314584	39.02933101	35.08356363	32.69167956	32.82187016	36.28144981	32.52846005	32.52146968	33.56427786	34.83674205	32.12807536	33.01860102	33.1077889	32.54709135	32.63384603	32.12693745	32.15619483	32.06285797	32.11582966	32.31810555	32.83199171	31.28821185	30.80032723	33.48152336	32.07791559	33.75656204	ND
hsa-miR-339-3p	34.59533877	36.09564159	34.77460278	35.17976269	34.65056104	32.78486281	35.9862832	33.12419711	33.60703212	34.24401084	36.04213006	33.36098656	34.16078164	33.87531199	33.72805034	33.23908003	34.51102467	33.70667691	32.01111915	33.85428791	34.24784923	33.06551946	31.92601787	31.93452565	32.82288528	34.13441824	33.92008839	ND
hsa-miR-339-5p	32.48647786	36.03119536	34.08539403	34.26609416	32.28531457	31.83268741	33.94671439	30.92998429	30.96439412	32.92476916	36.64761452	32.29855997	32.70403754	30.1514971	31.31378999	32.02523347	31.30791719	30.65407671	30.66368143	31.10453491	31.85079899	31.73954575	29.80485073	31.93381143	31.06165351	30.97149032	33.18082759	ND
hsa-miR-33a-5p	33.90111695	33.98472857	36.43858473	35.20012251	31.74725485	31.92031261	33.68670853	31.83880925	31.51333059	32.91613143	33.90620501	32.14242418	32.62069691	31.26372439	32.13214378	32.36546593	32.9138967	31.1523425	31.11058285	32.04182974	32.48643299	33.13157669	30.3232706	30.56464013	32.3390958	32.04375524	33.13760272	ND
hsa-miR-342-3p	32.07539685	30.8645424	32.86337302	32.7543717	31.81507223	31.08406234	32.33989343	32.0588658	32.06931416	31.65462841	34.58123033	31.10454711	31.23949633	30.51142304	31.67985761	31.49868373	31.34078549	31.59614004	30.47292872	31.22404808	31.28145681	30.30096651	30.84032156	30.03211267	31.63147483	31.49342229	32.25981604	ND
hsa-miR-34a-5p	ND	34.13695358	ND	36.51552255	34.87198962	34.82123569	34.09390918	33.90745654	ND	32.77887873	35.67335345	33.74343742	33.17712475	32.72465276	34.0297154	34.8113866	32.31594451	36.65483249	34.77313155	36.9252039	32.55726765	34.14395195	32.63591926	31.0018443	32.8239688	34.13391253	34.67930534	ND
hsa-miR-361-5p	32.22943156	32.13548027	33.18154934	32.95767675	31.46050975	31.27234086	32.27534891	31.7360961	31.52565486	31.92980906	33.94651841	31.34236478	31.03631841	31.08053683	31.82381484	31.13131001	31.51324408	30.86556898	30.50741905	33.01335909	31.26284498	30.73023206	30.49978585	29.88438798	31.15165504	31.54391551	31.77875781	34.50691627
hsa-miR-362-3p	34.65783903	32.95858171	37.84547956	34.99299304	33.00125597	33.25339006	34.62974359	33.25389461	33.71901953	32.93403782	34.16751171	33.57534728	32.57628753	32.93526147	32.92660424	33.66079727	33.48880245	33.01908986	32.8699809	32.04936069	32.76741861	31.58452176	32.12609859	31.7119736	33.95155338	33.72279581	33.6162152	ND
hsa-miR-363-3p	32.90397196	30.16740293	34.99336362	33.80486957	30.25365212	31.2909044	32.08456261	32.01199317	32.13215063	30.68811691	33.56319835	30.4833785	29.15490971	30.95363384	30.28225137	31.91494299	30.4523351	31.54133115	30.8843895	30.02728854	29.98593545	28.61175038	29.78803219	29.76085546	31.51805639	31.37339776	31.8910748	ND
hsa-miR-365a-3p	36.10130877	35.74832828	ND	ND	35.32289213	36.95414742	ND	35.81774939	37.01237939	34.80405416	35.92475426	33.69338047	36.05362588	34.01651048	34.95099922	34.13189868	33.10089619	36.14368094	33.82259748	34.75663966	32.93512525	34.50964923	32.89087468	33.62012584	34.11184581	35.81011452	36.59299791	ND
hsa-miR-374a-5p	34.88781663	34.04183293	37.28967007	35.44713256	34.11506616	33.63145927	35.82289983	33.70811012	33.622698	34.68270171	35.72868201	33.62372759	32.79767423	33.60881331	32.70951541	34.51741634	34.55563365	32.51156596	32.94904336	32.32628426	33.33787082	31.59087115	31.54391809	32.95977922	32.7050405	33.93487978	34.52270127	ND
hsa-miR-374b-5p	34.02111467	34.28527275	36.78820682	35.71308206	33.67086747	32.79306124	34.94032469	32.72453845	32.56140279	33.88005109	34.63568659	32.63943293	33.48768459	31.65554047	32.59584473	33.1038488	33.66558192	32.13676129	31.50291943	32.28949789	32.63436142	32.30518048	30.34817989	31.73274326	32.47773244	32.28260436	33.70503681	ND
hsa-miR-375	34.23672153	32.50266082	35.90539085	34.63951991	33.57535527	33.74048112	36.64928935	34.29302871	35.63326966	34.64203959	34.17111563	34.33236392	ND	33.55698516	31.44937377	34.55905442	30.46049108	35.63576553	34.87084457	34.67810424	36.5051628	33.04486813	33.98844803	33.21603554	32.8790482	35.20773836	34.85664968	ND
hsa-miR-376a-3p	34.22384313	36.95545411	34.95276999	37.20462087	32.97350879	33.01719315	33.52282902	32.07662349	32.88767027	35.61035682	35.26737644	36.76781501	34.6638683	34.06739581	33.54037783	34.93132774	33.64344212	33.41941196	35.09828267	33.72307762	33.21607439	ND	31.85064385	31.30879072	34.12217011	34.54094573	35.74797475	ND
hsa-miR-376c-3p	33.2188575	37.62838619	34.03580665	38.78495318	32.65847187	32.10468091	33.93547856	31.77452823	33.53187902	34.79196591	34.52233952	36.48881484	34.27162974	33.49259099	33.55082981	34.13817993	32.4756952	33.42860879	34.21267937	33.49608974	33.30573582	35.94051714	31.63615297	31.15913245	35.04499778	34.13246494	35.87728255	ND
hsa-miR-382-5p	35.7612302	36.27913231	34.68446484	ND	34.67306199	33.46925503	35.61507918	32.62499744	33.03434918	ND	35.61498143	36.6715485	35.04544427	33.9833903	34.31204506	34.7221786	33.86204356	36.59689813	36.67100492	34.64443993	33.97073933	34.65444011	32.80449967	32.53458062	35.5300898	35.33115273	37.4090993	ND
hsa-miR-409-3p	33.26087388	37.6506841	33.85861489	38.98220214	34.66609509	31.97757249	37.25437889	32.75999279	31.64423628	35.32661521	35.5493112	35.7877368	32.99853589	34.59884076	33.06014436	34.44372709	33.20230503	33.16048835	33.84321231	33.61219767	32.7047147	34.43452539	31.79696465	32.62086654	34.81570803	34.13980375	35.82847379	36.69747305
hsa-miR-421	36.39087507	34.77554629	35.91313474	35.24606256	35.12723996	34.61485602	38.82034454	34.77574299	36.66070956	36.13249061	36.60388587	34.17890758	34.5965911	33.53038246	35.49950207	ND	34.84242282	33.76539762	34.09689927	33.47624655	36.81329183	34.46969696	33.88244108	32.88446501	35.31846075	34.34309963	35.29522732	ND
hsa-miR-423-3p	31.62928675	32.7414466	35.7894311	34.91930598	30.97122321	30.26769547	32.57643027	30.49230146	30.35752978	31.61501033	33.48827607	30.47108685	31.74732778	30.0023637	31.1833113	31.66170636	30.88967224	30.34160936	29.71070322	30.27998314	30.9603701	30.02627325	28.8372008	28.8949907	30.54766728	30.65835861	31.86652704	ND
hsa-miR-423-5p	31.87913588	31.16893825	33.28033586	33.57968436	30.25935829	30.93643238	31.60921856	31.09150954	31.85430581	30.74685512	32.84656818	30.53360063	29.81094482	30.64041797	31.10838967	31.69456185	30.65123282	31.19599899	30.6827818	30.32088367	30.31186934	29.1907194	29.46154975	28.95732294	31.03516048	30.9741466	32.07123855	ND
hsa-miR-424-5p	33.89925204	30.61532338	35.37564327	34.51302768	29.99788232	31.58768234	31.96042488	30.75579659	32.46118341	30.99013213	33.46307116	29.47122368	29.3496822	31.26746793	30.61845296	30.66848805	30.22868116	31.68192877	30.66466574	29.50866809	31.16023054	29.15743221	30.67370407	29.30004848	31.83669566	31.94632006	31.60217904	ND
hsa-miR-425-3p	34.11930824	33.54366468	35.46782432	35.08970121	32.76420504	33.13122012	ND	33.33726656	33.20877065	32.89196299	35.54853648	32.64526512	32.6076019	32.53277533	32.87571275	33.33411083	33.33899226	33.36411335	31.24457759	33.65207291	32.56988993	32.01526954	31.64521891	31.5138369	32.54129963	33.37537869	33.96622281	ND
hsa-miR-425-5p	31.15806371	29.92911898	33.25362305	32.86667666	29.43775738	29.88787987	30.79066132	29.97957622	30.55708021	29.68076103	32.30394412	29.46427066	28.20038414	29.29866381	29.63940812	30.25671465	29.67006514	29.9445208	29.1726783	28.87074106	29.45708635	27.64805895	28.78824409	28.29211467	30.08034588	30.10328081	30.26063166	ND
hsa-miR-451a	23.11737895	20.61511044	24.66578188	24.14242366	20.14233656	20.96234758	22.10127818	20.87213228	22.84597703	20.71556537	23.53309899	19.89471573	18.56928237	20.62736838	20.01002549	21.49709537	20.65716461	21.32951261	20.90375521	19.71211714	20.09130023	18.15282307	20.07444038	19.64350127	21.18777399	21.22870584	21.42741978	ND
hsa-miR-454-3p	35.51803356	33.9775301	36.67052213	35.28750695	34.07339143	33.98268437	36.23061192	33.35340368	34.61073852	34.29038904	35.23135742	34.54199146	32.7272324	32.88756048	32.72393784	35.50977779	34.25240842	33.71031602	33.86954489	33.67085758	33.53757373	30.569469	31.24394592	33.03503368	32.91860969	34.94527111	34.6831501	38.74120364
hsa-miR-483-5p	37.15698909	35.3023782	35.77357306	ND	35.07487917	35.6554553	35.74659706	36.77349309	36.19800602	34.9374541	35.02164218	34.57164071	34.61513745	35.32435707	35.07321543	34.24787451	35.19790784	35.5763963	38.51793004	35.56301158	34.84967044	35.16892496	ND	33.59474059	35.94586329	35.28019047	35.15876939	37.03181086
hsa-miR-484	32.5232803	30.95880901	32.6086128	32.14275084	30.58761702	30.05862099	31.97451534	30.70724146	31.00233595	30.8022357	32.3315912	30.00345754	29.16307873	30.18615189	30.13032866	31.07596032	30.72147335	30.65899412	29.61328946	29.70463129	30.471767	28.53266759	29.084639	28.54737436	30.75492773	30.47058199	31.23948517	ND
hsa-miR-485-3p	36.23461563	36.07657075	ND	35.07879804	34.57619227	33.97532415	ND	32.89342747	32.79286882	34.64124705	36.1408063	ND	ND	34.25219642	33.59331185	ND	34.72164857	35.24301635	ND	ND	35.27324162	37.06325271	32.91073432	33.97143017	35.29315329	35.67376566	ND	ND
hsa-miR-486-5p	29.54421673	27.41811367	28.62479697	27.91311207	26.9100966	27.76170366	28.1559128	28.0929416	29.77829246	27.52608974	29.81184434	26.6963989	25.89234813	27.42352644	26.95970288	28.45007106	27.25096409	28.50024816	27.56315567	26.27911769	27.15530884	24.68067617	26.44016438	26.2820065	27.88210753	ND	28.18667247	ND
hsa-miR-495-3p	38.71984833	ND	38.4078877	ND	33.784105	33.34379206	36.61506408	33.56393428	34.23669301	35.95976065	36.24684607	ND	35.55594539	34.67306927	35.27197782	34.80968518	34.52531633	34.89585674	35.98630489	34.85155804	34.24820099	37.08557205	33.34353702	33.98952041	36.27608256	34.95234281	37.09299157	ND
hsa-miR-497-5p	35.94828822	36.12262188	37.20858958	37.30885566	35.90265447	34.51811526	36.42854632	34.61308993	36.11013235	34.30012435	ND	34.88079469	35.02977102	34.46485406	35.14457457	34.91002612	33.14361157	34.8840514	34.92862476	34.3177764	34.94851866	34.59546402	34.28698316	33.52503725	33.66252077	34.87036063	37.0043491	ND
hsa-miR-501-3p	ND	34.35470309	36.1182997	ND	36.11172034	36.83661819	37.7341952	37.34029088	37.09229076	35.3478274	36.45374939	33.96391794	34.99974412	35.7567325	35.89052593	38.2041396	35.9043579	35.77229882	35.66355951	34.69571393	35.34413894	34.75358009	34.0762401	33.93353178	35.9521569	37.87256916	ND	ND
hsa-miR-502-3p	35.05608498	33.95496877	36.69972117	34.83664172	34.25857811	34.09033283	34.72133642	33.80744817	34.29290232	33.12777863	34.53807809	32.78937036	32.77298586	34.00603145	34.09371884	33.93576113	32.71087581	33.63193772	33.30556249	31.99833919	32.5492224	31.47172005	33.19513016	32.55970597	33.66104451	34.27907729	37.19786415	ND
hsa-miR-505-3p	34.28544821	34.32708303	35.53003368	36.72388925	35.88508207	35.24988779	34.15090693	35.75958334	36.65729551	34.00256667	35.7804415	33.79003926	33.30568843	32.83654087	33.12456404	33.59513066	33.31486702	34.32595589	32.60722168	33.73942932	34.87983802	32.81740422	32.9199014	33.15857829	33.85075387	33.73576464	34.85190022	ND
hsa-miR-532-3p	34.82355001	34.46194107	34.2721723	35.91909147	33.92722336	33.84862757	35.86669414	33.75439051	34.78536923	34.17606112	36.25927054	33.1658832	33.61404659	33.11151007	33.9067104	34.71914065	33.53985809	33.96193289	32.96106178	33.24195372	33.14361382	31.68424087	33.04594097	32.12587808	34.3577363	34.91369449	35.91832424	ND
hsa-miR-532-5p	34.86993912	32.53835242	35.85724479	34.75020901	33.82529985	33.17796969	33.92474365	33.8225249	34.48993672	32.48972714	34.4497548	32.34013946	31.61704301	32.35355491	32.31067223	32.82468684	32.50124174	33.68956596	32.90857391	31.83470302	31.69318632	30.81560453	31.87532789	32.46044694	32.60589663	33.00589484	33.92492538	ND
hsa-miR-543	35.98959018	39.10832653	ND	ND	35.50825604	34.55351948	ND	33.99248252	34.49719005	ND	35.66483063	36.09063571	ND	36.25379574	33.90109748	ND	37.35567753	36.78817718	36.20615367	36.11987634	35.304443	36.02077557	33.33747984	33.88396278	35.01379876	34.62176821	ND	ND
hsa-miR-574-3p	33.10835934	33.60068797	33.63080341	34.29848466	32.92042786	32.48233468	34.15342813	ND	33.1232252	33.47281409	37.46602018	33.87071405	32.63172055	32.88226553	31.97443722	33.06637185	31.2239528	32.85114179	32.22989348	33.70286521	32.66617875	32.15917694	31.0214509	31.18454624	33.75949889	32.51394225	32.72226339	ND
hsa-miR-584-5p	39.40030251	37.95578911	35.7770016	37.32007971	35.18707863	34.3112947	34.87284837	34.79693951	35.49482248	35.66978898	37.23342215	34.67782758	34.48676137	34.29683553	34.94541893	35.71766573	35.00076333	34.12865656	33.45566882	33.87701964	35.85443516	34.27977188	33.46727432	32.56295073	34.82588323	34.84927682	36.4003143	ND
hsa-miR-590-5p	32.62969218	31.44978506	32.48418139	32.1755471	30.97100373	30.87328704	32.62069707	30.93475853	32.20005809	30.87744423	34.95174312	31.09753262	30.55247597	30.92716326	30.63944666	31.65311397	30.9407159	32.14457338	30.32693578	30.57082195	30.95996191	29.57394493	29.72936491	29.05326178	31.72724187	30.86386653	31.66837618	ND
hsa-miR-629-5p	35.48182194	33.29657262	ND	34.45280921	34.20717193	ND	34.59987197	34.532944	ND	37.24084955	34.33331483	33.79069537	34.27583492	33.63465748	33.89219794	35.65373575	33.67198499	34.75450919	34.93222113	33.89718389	33.7077606	32.17184159	33.24308859	32.8372708	36.09753448	34.59806982	36.43430561	ND
hsa-miR-652-3p	31.6967576	32.24518281	35.57909316	36.60744798	31.69260494	30.71849303	32.89788596	31.11629023	30.91338703	31.60761104	33.50651538	30.79599	31.06957871	30.52045191	30.89577838	31.82565075	31.26487823	30.99138457	30.43336988	30.76805225	30.92950547	29.43044679	29.13280924	29.01053145	31.21525675	31.23373042	32.15524481	ND
hsa-miR-660-5p	32.24170238	30.52006037	33.10152196	34.30183195	30.25304389	30.76407538	31.3226065	30.65678293	31.93230077	30.25556512	32.76392486	30.06541936	29.1817248	30.48602696	30.4371684	30.98198912	30.60930802	31.2329437	30.43830962	29.85731513	29.84339689	28.90967536	30.01062592	29.31088595	30.84541738	30.78094749	31.92918283	ND
hsa-miR-7-1-3p	36.86096913	36.46455257	34.95853578	39.9529612	36.77708638	35.6671687	35.72856105	33.58940629	37.1423085	34.47682925	ND	35.01424819	33.81781449	33.89412797	35.05341141	34.65041892	34.96482458	34.2520335	33.54340464	33.06728354	34.63085461	33.66273235	34.04712191	32.6916829	34.90967873	33.96366976	34.93730291	ND
hsa-miR-7-5p	37.05230303	34.45580286	37.208007	35.9470499	33.52776019	35.23293726	35.80586501	35.97842019	35.79093137	36.6021025	35.51716581	33.77723724	32.02112838	34.80401547	34.75690353	34.75204089	34.20561088	34.28570806	34.56549159	33.58963586	34.53729911	31.82787133	33.7430303	32.89743058	34.18368727	36.19790703	35.79091064	36.62379572
hsa-miR-766-3p	33.87364744	35.93785616	34.23116851	35.79335858	34.07950053	32.71303778	ND	32.85209645	32.94589873	34.30902476	36.65535034	33.0704052	36.85074536	33.12020235	33.62406933	35.18021621	35.73025554	32.3525258	31.94127573	33.62944299	34.18922206	33.99639074	31.9693827	31.42564749	33.17208056	32.23472235	35.80067241	ND
hsa-miR-874-3p	35.04031499	34.69783062	36.50272407	ND	34.62984091	34.91055958	34.947442	36.18631374	34.95194616	34.24655234	34.66262714	33.60930403	34.89801398	35.10026129	35.02719488	34.67115864	33.5757431	33.94097112	34.13962701	34.69540094	34.56123702	34.01210409	34.55671021	32.199754	33.88517768	35.53363873	35.83357527	ND
hsa-miR-877-5p	36.7644697	36.53943626	36.19237242	35.57882932	36.64189398	35.33830167	36.46278925	ND	35.48321049	35.3239396	ND	34.60469612	ND	34.86867585	ND	ND	36.48719393	36.85244727	34.64538805	35.52525217	ND	35.55694454	35.26937303	33.51502782	38.32214736	ND	36.88522387	ND
hsa-miR-885-5p	36.99718637	34.76872143	36.84006104	36.07160424	35.45817484	35.73338244	35.91800798	37.12235859	36.69842477	34.48177831	36.15115982	34.12727252	36.40452074	34.53138679	36.15791116	37.12744933	33.59670321	36.59572264	35.51424403	35.79649907	34.03240215	34.20816009	34.34934374	31.27383232	34.2365501	35.83592071	36.82147163	ND
hsa-miR-92a-3p	28.32761431	26.09805681	28.02806717	27.77448578	25.71194369	26.19655383	27.22899945	26.82012576	28.05000638	26.43825243	28.57769276	25.73741514	24.76741205	26.0649416	26.03708166	27.10486217	26.04754953	26.78430503	26.17800438	25.55198204	25.85896761	24.01190578	25.70282384	24.77201678	26.80365065	26.83810146	26.97867221	ND
hsa-miR-92b-3p	ND	38.35829104	39.57377926	36.68898584	35.10209478	38.45691866	38.2559926	36.83857565	ND	39.2345174	37.70647997	36.39601135	36.24630191	37.18417744	37.24859035	36.64710202	37.31046125	36.45819793	36.42528715	36.39042826	36.77069755	34.95256926	36.16824728	35.32273102	ND	37.32116486	38.10908119	ND
hsa-miR-93-3p	34.25641279	34.62478342	35.79917165	34.96155394	34.27384814	33.18285223	35.72167838	34.22272078	33.325492	33.51413524	ND	34.3755783	33.06481103	33.78537006	33.27128492	34.06116327	34.27808133	34.79376612	33.72514618	32.63593991	34.85785578	31.55456305	32.05522317	32.67199557	33.54382247	32.83604549	35.0976343	ND
hsa-miR-93-5p	29.21674546	27.80337875	30.12635981	29.44955482	27.58945505	27.74907359	29.1949742	27.9032173	28.71848165	27.67412712	29.7531338	27.42829927	26.53416742	27.60097461	26.95551394	28.32926729	27.69076466	27.87643136	27.51752162	26.82849802	27.26200173	25.03456394	26.12648566	26.08318197	27.95448725	28.01635731	28.28206711	ND
hsa-miR-99a-5p	34.97840275	32.92394483	35.5738116	36.74153564	33.14705446	32.51110801	34.97117301	33.20598869	34.00197683	32.71173351	34.50549088	31.88964962	31.84173476	31.76987922	33.29047618	31.89619841	31.97364518	32.77674684	32.13765018	31.87631972	32.30964128	32.29734062	32.08456009	30.50224672	32.77088517	33.04681601	32.95246492	ND
hsa-miR-99b-5p	34.32456409	35.07778044	34.97271354	37.2639709	33.24995927	33.20335773	36.67957129	33.21614052	34.90251851	33.55286279	33.93737946	33.32271991	33.12946477	32.6711528	33.88194281	33.56901089	33.27919447	32.35933517	33.00619321	33.05019303	34.09792233	32.5658484	31.92184777	32.49195011	32.57522785	32.8181145	34.30116698	ND
mmu-miR-378a-3p	32.98754775	31.26197312	32.99967223	33.63836528	31.5757539	32.53345265	32.08232575	32.10116606	33.01473969	31.57636521	32.86303491	30.94662733	30.97750714	31.15671559	31.17385064	31.6380491	31.14182086	31.80556213	31.55163203	31.09448284	31.01873707	29.72110006	30.75306573	29.62000813	31.09362418	32.16213811	32.48578	ND
UniSp2 CP	23.17633332	21.25318627	23.60726955	23.42571174	22.05807869	22.02263551	22.4640321	21.74806458	23.5268258	21.7037579	23.25958942	21.97791788	21.66631941	21.73837438	21.45903853	21.81468213	21.30399392	22.27554423	22.31732203	21.60256503	22.08446938	21.59259559	21.86547266	21.35562355	21.8727772	22.07233001	22.21224758	ND
UniSp3 IPC	20.60848231	20.18634376	20.53346338	20.51966281	20.1460265	20.53045522	20.30610478	20.62748243	20.06634384	20.39309992	20.10498925	20.39282757	19.94063466	20.28525043	20.34636711	19.99860116	20.33300032	20.04975747	20.3544335	20.08372673	20.3232873	20.02198702	20.3337961	20.01670598	20.10309143	20.93301325	20.31545874	20.40962017
UniSp4 CP	29.05314145	27.12709812	30.21226882	29.93854341	28.12650888	27.71618997	28.19103278	27.70792556	29.27785123	27.60880709	28.87736191	27.84571956	27.50703237	27.81563942	27.35656407	27.76638319	27.17259778	28.10508147	28.22963367	27.52974233	27.92009097	27.48779864	27.80033492	27.43193134	27.87723115	27.95413866	28.14709794	ND
UniSp5 CP	34.77635848	33.52976327	36.5051176	34.54730657	34.43345456	34.09867976	34.76402929	33.98095901	35.84215729	34.18614244	35.75307662	35.75526958	34.6120854	34.64490081	34.45651724	34.6053368	33.95526477	35.65092669	35.72277748	34.19977593	35.20959613	33.00465346	34.20955936	32.83751386	34.23363045	34.08230878	34.95768869	ND
UniSp6 CP	19.12381669	19.03239248	19.23051065	19.18462581	18.97589119	19.13424005	19.08612947	19.11946175	19.01577006	19.13948871	19.04361412	18.998437	18.93339177	18.96617819	19.12500568	18.99816441	19.13844085	18.98986072	19.1192819	18.93972669	19.15481537	19.02629127	18.98920483	19.0287832	19.0161636	19.32892161	19.16361149	19.17145839
